# Supplementary material for: New Male Users of Lipid-Lowering Drugs for Primary Prevention of Cardiovascular Disease: The Impact of Treatment Persistence on Morbimortality. A Longitudinal Study
Source: Int J Environ Res Public Health. 2020 Oct 20;17(20):7653. doi: 10.3390/ijerph17207653 (PMC7593937; doi:10.3390/ijerph17207653)
Supplement: Supplementary file 1 [file ijerph-17-07653-s001.zip]

Archive with 2 entries (2 files):
- Appendix1a.pdf
- Appendix1b.pdf
